# Supplementary material for: Effects of HeartWare ventricular assist device on the von Willebrand factor: results of an academic Belgian center
Source: BMC Cardiovasc Disord. 2016 Aug 2;16:155. doi: 10.1186/s12872-016-0334-z (PMC4969666; doi:10.1186/s12872-016-0334-z)
Supplement: Additional file 1: — LVAD data. This file contains individual characteristics and blood tests data of the both LVAD and HF patients. (XLSX 57 kb) [file 12872_2016_334_MOESM1_ESM.xlsx]

## Sheet: Charact data
Patients' code	Group code	Birthday	Date of implant	Blood test	Post-implant days	Race	Age	Men	Weight (Kg)	Height (Cm)	BMI (Kg/m²)	1e diagnostic of HF	HF duration (month)	Non ischemic HF etiology (%)	Type CMP	NYHA Class	Valvulopathy	Cardiac Surgery	EF	Mean Bp	SBP	DBP	Pulse press	HR	Beta blockers	ACE/ARB	Digi	anti aryth	diuretic	nitrate	anticoag	antiagg	statine	diabetes	CRF	HTN	active smoking	past smoking	Speed (rpm)	Power (watt)			Speed (rpm)
O1	1	1951	2011-12-28	2013-07-01	550	1	62	1	85	178	26.83	2011-11-01	20	0	undetermined	2	0	0	15	125.5	131	120	11	91	1	1	0	0	0	0	1	0	0	0	1	0	0	0	3000	6.3			3000
O2	1	1966	2013-01-31	2013-07-08	158	1	46	0	64	174	21.14	2002	132	0	congenital	2	AoI severe	Aorte replacement	20	65	58	50	8	69	1	1	0	0	1	0	1	1	1	0	0	0	0	0	2200	2.8			2200
O3	1	1966	2013-05-02	2013-07-12	71	1	47	1	69	175	22.53	2005	96	0	idiopathic	2	MR, TR mild	0	15	67.5	80	55	25	104	1	1	0	1	1	0	1	0	1	0	0	0	0	1	2700	3.9			2700
O4	1	1978	2012-10-18	2013-07-12	267	1	34	1	96	171	32.83	2012	12	0	idiopathic/toxic	2	0	0	33	111	140	118	22	73	1	1	0	1	1	0	1	1	0	0	0	0	0	1	2700	3.6			2700
O5	1	1992	2011-09-11	2013-07-17	675	0	20	0	65	162	24.77	2011	24	0	idiopathic	2	MR moderate	0	20	82	93	71	22	86	1	0	0	1	0	0	1	1	0	0	0	0	0	0	2500	3.3			2500
O6	1	1990	2013-06-11	2013-07-19	38	1	22	1	88	183	26.28	2013-05-01	3	0	congenital	3	MR mild to moderate, AoR	1	25	76	84	68	16	112	0	0	0	0	1	0	1	1	0	0	0	0	0	0	2860	4.7			2860
O7	1	1958	2011-07-15	2013-07-23	739	1	55	1	120	185	35.06	1998	180	0	undetermined/ethylic	2	0	0	20	106.5	114	99	15	102	1	1	0	0	0	0	1	1	1	1	1	0	0	0	3120	6.5			3120
O8	1	1954	2012-01-12	2013-07-24	559	1	58	0	64	158	25.64	2010	36	0	toxic (post-chimio,adriamycin)	2	TI severe, MR mild	Annulopl of Tricuspide	30	113.5	125	102	23	66	0	0	0	1	1	0	1	1	0	0	0	1	0	1	2800	4.2			2800
O9	1	1959	2012-06-05	2013-07-29	419	1	54	1	82	170	28.37	2011	24	1	post-STEMI	2	TR, AoR mild	0	20	87.5	95	80	15	70	1	1	1	1	1	0	1	0	1	1	1	0	0	1	2700	4.5			2700
O10	1	1952	2012-09-25	2013-07-30	308	1	61	0	66	157	23.5	2012	12	0	dilated-idiopatic	2	MR mild	0	20	71	80	62	18	67	1	0	0	0	1	0	1	1	0	1	0	0	0	0	2700	4.4			2700
O11	1	1983	2013-03-19	2013-07-30	133	1	30	0	52	172	17.58	2001	144	0	viral	2	TI severe, MR mild	Cardiac greff-reject&Tricusp replace	38	75.5	82	69	13	123	0	0	0	0	1	0	1	0	0	0	1	0	0	0	2600	3.8			2600
O12	1	1967	2013-03-05	2013-08-06	154	1	45	1	60	161	23.15	2010	36	0	valvular	2	Mit cord rupture&V.T&AoR mod	Mitral replacement&Annulopl of Tricusp	11	147	153	141	12	87	1	1	0	0	1	1	1	1	0	0	0	0	0	1	2700	4.4			2700
O13	1	1955	2012-02-13	2013-08-06	540	1	58	1	94	175	30.69	2011	24	0	undetermined	2	0	0	30	77.5	83	72	11	82	1	0	0	1	1	0	1	1	1	0	0	0	0	1	3200	7.8
O14	1	1982	2012-05-15	2013-11-29	562	1	31	0	66	162	25.15	2011	24	0	post-partum/viral	2	MI severe	0	49	124.5	136	113	23	72	1	1	0	0	1	0	1	1	0	0	0	0	0	0	2800	3.9			2715
O15	1	1992	2013-06-20	2013-07-23	13	1	21	1	64	175	20.9	2013-06-01	2	0	No compaction	3	MR mild, TI mild	0	20	214	223	205	18	117	1	0	0	0	1	0	1	0	0	0	0	0	0	1	2800	4.5
O16	2	1977		2013-09-24		1	36	1	130	180	40.12	2010-03-16	42	0	idiopathic	2	0	0	20	105	131	79	52	64	1	1	0	0	1	0	1	0	0	0	0	0	0	1
O17	2	1953		2013-09-19		1	60	1	96	179	29.96	2002	132	1	post-infarctus	2	0	CABG x3	30	107.5	146	69	77	59	1	1	0	1	0	0	0	1	1	1	1	1	0	0					3200
O18	2	1970		2013-09-18		1	43	1	87	177	27.77	2012	12	0	ethylic	2	0	0	45	109	135	83	52	82	1	1	0	0	1	0	0	0	0	0	0	0	0	0					2800
O19	2	1971		2013-09-17		1	42	1	84	184	1.2	2009	48	0	ethylic	3	MR mod to severe, TR mod	0	15	85	100	70	30	63	1	1	0	1	1	0	0	1	0	0	0	0	1	1					2800
O20	2	1956		2013-09-13		1	57	1	89	173	29.74	2009	48	0	post myocarditis/viral	2	MR mild	0	20	69.5	83	56	27	60	1	1	0	0	0	0	0	0	1	0	0	0	0	0
O21	2	1964		2013-09-12		1	49	1	79	172	26.7	2013-04-20	5	0	post myocarditis	2	MR mild	0	30	103.5	122	85	37	77	1	1	0	0	1	0	1	1	1	0	0	0	0	1					2933.33
O22	2	1981		2013-09-02		1	32	1	81	198	20.66	1992	252	0	valvular (Marfan)	2	Mitral-Aorte	Mitral replacement&Aorte replace	25	85	105	65	40	60	1	1	0	0	1	0	1	1	0	0	0	1	0	0
O23	2	1961		2013-08-01		1	51	1	95	173	31.74	2010	36	0	valvular	2	AI severe	Aorte replacement	25	83.5	99	68	31	63	1	1	0	0	0	0	1	0	1	0	0	0	0	0
O24	2	1961		2013-08-05		1	52	1	110	171	37.62	2011	24	0	toxic (lymphome non hodgkin)	2	TR mild, MR mild	0	40	79	99	59	40	70	1	1	1	0	1	0	0	0	1	0	0	0	0	1
O25	2	1969		2013-07-22		1	44	1	72	174	23.78	2011	24	1	post-infarctus	3	AoR mod, MR mild	CABG, Annulopl of Mitrale	25	88.5	109	68	41	84	1	1	0	0	1	0	0	1	0	0	0	1	1	1
O26	2	1959		2013-08-29		1	54	1	91	179	28.4	2006	84	0	undetermined	3	MR mod, TR mild	0	20	80	100	60	40	115	1	0	0	1	1	1	1	0	0	1	1	1	1	1
O27	2	1966		2013-11-08		1	47	1	89	182	26.87	2010	36	1	undetermined	2	0	0	25	99	125	73	52	68	1	1	0	1	1	0	0	1	1	0	0	1	0	0

## Sheet: Coag data
																		coagulation						Multiplate										Post LVAD complications
										50-200%	50-200%	> 0,6	50-200%		> 40%	24-35 S	70-130%		160-400 mg/DL	<500 ng/ml	90-201	2_34	53-122	94-156	75-136	46-117	1_25	155-346 x 10^3/mm³				Bleeding		Thrombosis	CVA	Pompe			Transfusion
Patients' code	Group code	Birthday	Date of implant	Blood test	Post-implant days	Sex	Age	Weight	BMI	vWF.Ag (RAG)	vWF.activity (RCF)	RCF/RAG ratio	Coagulant Fact 8	vWF multimers	ADAMTS13	aPTT	PT	INR	Fibrinogen	D-dimers	Risto	Risto 1/2	ADP	TRAP	ASPI	COL	Spontaneous	Platelets	Blood group	GI.Bl	Epistaxis	Other bleeding	Occurrence of bleeding in POD			Driveline.infection	Driveline. Bl	Thrombosis
O1	1	1951	2011-12-28	2013-07-01	550	M	62	85	26.83	47	29	0.617021	67	NL	67	38.4	21	3.01	274	1386	63	3	27	78	9	25	5	157	O positive	__	__	__		__	__	yes	__	__	__
O2	1	1966	2013-01-31	2013-07-08	158	F	46.5	64	21.14	127	102	0.80315	170	NL	45	39.4	18	3.68	375	2192	42	13	66	85	27	35	12	212	O positive	__	__	yes, 4/05/2013	93 d = 3,1 m	__	AVC ischémique/sylvien D embolique	__	yes	__	yes
O3	1	1966	2013-05-02	2013-07-12	71	M	47	69	22.53	141	88	0.624113	181	NL	81	35.2	30	2.23	593	3411	19	1	91	121	7	18	0	336	O positive	__	__	__		__	__	__	__	__	__
O4	1	1978	2012-10-18	2013-07-12	267	M	34.5	96	32.83	128	89	0.695312	197	NL	71	40.7	22	2.89	387	3769	81	14	67	104	28	53	10	170	A positive	__	yes, 16/04/2013	__	180 d = 6 m	__	aphasie,hémiparésie faciale inf G	__	__	__	__
O5	1	1992	2011-09-11	2013-07-17	675	F	20.5	65	24.77	135	73	0.540741	147	NL	83	35.5	57	1.34	413	1254	58	11	64	96	10	36	6	234	A positive	__	yes, 29/01/2013	__	505 d = 16,83 m	__	__	__	__	__	__
O6	1	1990	2013-06-11	2013-07-19	38	M	22.5	88	26.28	127	98	0.771654	221	NL	58	42.2	16	4.08	458	8445	137	29	98	84	54	56	9	465	B positive	__	__	yes		__	__	__	__	__	yes
O7	1	1958	2011-07-15	2013-07-23	739	M	55	120	35.06	146	86	0.589041	158	NL	92	31.3	23	2.71	394	1322	16	12	45	94	17	42	7	180	O positive	__	__	__		__	__	__	__	yes	__
O8	1	1954	2012-01-12	2013-07-24	559	F	58.5	64	25.64	304	216	0.710526	340	NL	50	31.1	20	3.29	362	1730	92	7	58	87	44	40	0	215	A positive	__	__	yes, 9/04/2012	87 d = 2,9 m	__	__	__	__	__	__
O9	1	1959	2012-06-05	2013-07-29	419	M	54.5	82	28.37	160	109	0.68125	152	NL	90	31	22	2.92	334	732	64	1	42	61	64	57	3	229	AB positive	__	__	__		__	__	yes	__	__	__
O10	1	1952	2012-09-25	2013-07-30	308	F	61.5	66	23.5	94	67	0.712766	149	NL	90	30	21	3.05	344	2050	75	1	40	99	12	37	4	132	O negative	__	__	__		__	__	__	__	__	__
O11	1	1983	2013-03-19	2013-07-30	133	F	30	52	17.58	145	102	0.703448	212	NL	96	29.5	49	1.47	509	10690	90	9	91	128	117	73	33	304	A positive	__	__	__		__	__	__	__	__	__
O12	1	1967	2013-03-05	2013-08-06	154	M	45.5	60	23.15	64	41	0.640625	113	NL	110	27.3	53	1.37	294	1777	38	10	57	63	21	30	15	138	A positive	__	__	__		__	__	__	__	__	__
O13	1	1955	2012-02-13	2013-08-06	540	M	58.5	94	30.69	155	101	0.651613	212	LHMWM	89	31.3	25	2.53	560	2317	49	18	84	135	52	81	25	228	A negative	__	__	__		__	__	yes	__	__	__
O14	1	1982	2012-05-15	2013-11-29	562	F	31.5	66	25.15	141	62	0.439716	134	LHMWM	94	35	36	1.96	434	1990	63	13	20	74	13	26	10	164	B positive	__	yes, 15/01/2013	__	245 d = 8,16 m	__	__	__	__	__	__
O15	1	1992	2013-06-20	2013-07-23	13	M	21	62	17.73	139	88	0.633094	140	LHMWM	88	38.9	20	3.24	395	5200	26	7	85	97	21	38	11	388	O positive	__	__	__		__	__	__	__	__	__
O16	2	1977		2013-09-24		M	36	130	40.12	68	63	0.926471	139	NL	79	23.4	113	0.91	474	170	169	32	143	166	69	99	21	366	O positive
O17	2	1953		2013-09-19		M	60	96	29.96	179	213	1.18994	235	NL	110	21.3	104	0.97	351	521	98	17	86	112	79	72	15	187	B positive
O18	2	1970		2013-09-18		M	43	87	27.77	118	97	0.822034	208	NL	110	23.5	95	1.02	401	160	108	26	88	132	96	81	27	221	A positive
O19	2	1971		2013-09-17		M	42	84	25.93	176	159	0.903409	267	NL	94	23.7	52	1.41	353	1060	86	32	61	107	24	37	2	155	O positive
O20	2	1956		2013-09-13		M	57	89	29.74	145	140	0.965517	188	NL	110	25.9	97	1.01	353	330	113	9	75	112	109	88	10	172	O positive
O21	2	1964		2013-09-12		M	49.5	79	26.7	148	124	0.837838	164	NL	100	25.5	106	0.95	279	247	117	19	82	117	24	50	23	226	A positive
O22	2	1981		2013-09-02		M	32.5	81	20.66	129	113	0.875969	73	NL	110	35.8	25	2.54	185	390	45	7	37	123	27	35	5	118	A positive
O23	2	1961		2013-08-01		M	51.5	95	31.74	140	147	1.05	123	NL	88	29.2	32	2.12	386	204	96	10	95	129	90	68	8	228	O positive
O24	2	1961		2013-08-05		M	52	110	37.62	102	102	1	130	NL	93	24	114	0.91	407	710	64	6	45	81	57	58	9	124	O negative
O25	2	1969		2013-07-22		M	44	72	23.78	224	82	0.366071	148	LHMWM	76	32.3	30	2.36	487	2972	82	15	52	97	50	54	20	263	A negative
O26	2	1959		2013-08-29		M	54.5	91	28.4	164	157	0.957317	125	NL	95	30.1	78	1.13	397	673	84	5	37	86	70	43	1	166	O negative
O27	2	1966		2013-11-08		M	47.5	89	26.87	169	194	1.14793	209	NL	90	23.2	93	1.04	377	730	49	17	84	104	33	69	18	255	O positive

## Sheet: Hepatic tests
Patients' code	Group code	CRP (<10 mg/L)	Bil tot (<1,2 mg/dL)	Phos alcalines (56-119 U/L)	ALT (GPT):(<45 U/L)	AST (GOT): (<35 U/L)
O1	1	1.4	0.43	47	27	24
O2	1	17	0.52	75	6	22
O3	1	28	0.56	91	14	22
O4	1	16	0.58	70	47	26
O5	1	0.73	0.42	50	14	22
O6	1	57	0.73	98	12	15
O7	1	6.8	0.21	97	22	20
O8	1	9.9	0.57	295	13	17
O9	1	2.6	0.49	67	58	31
O10	1	6.2	0.56	71	12	15
O11	1	23	0.43	101	10	13
O12	1	1.5	1.3	77	32	26
O13	1	13	0.32	75	28	29
O14	1	6.3	1	91	18	19
O15	1	22	0.64	125	37	20
O16	2	13	0.4	65	29	21
O17	2	2.3	0.47	81	74	38
O18	2	15	0.41	193	163	245
O19	2	5.1	1.3	108	24	22
O20	2	0.82	0.54	54	32	23
O21	2	1.1	0.44	77	14	12
O22	2	1.7	0.55	61	16	19
O23	2	6.4	0.82	54	22	30
O24	2	4.4	0.57	61	27	23
O25	2	22	1.4	78	11	19
O26	2	3.4	0.36	44	7	10
O27	2	2.2	0.85	56	253	107

## Sheet: Codes
	0	1	2
Group codes		LVAD	HF
Sex	Female	Male
Etiology	nonischemic	ischemic
	No	yes
Valvulopathy (AS)	No	yes& operated
Cardiac surgery	No	yes
Medication	No	yes
HTN	No	yes
Diabetes	No	yes
CRF	No	yes
Smoking	No	yes
vWF multimers	AbNL	NL
Bleeding	No	yes

## Sheet: Bl Gr
Patients' code	vWF.Ag (RAG)	vWF.activity (RCF)	RCF/RAG ratio	vWF multimers	Blood group		Patients' code	Age	vWF.Ag (RAG)	vWF.activity (RCF)
O1	47	29	0.6	NL	O positive		O1	62	47	29
O2	127	102	0.8	NL	O positive		O10	61.5	94	67
O3	141	88	0.6	NL	O positive		O8	58.5	304	216
O7	146	86	0.6	NL	O positive		O13	58.5	155	101
O15	139	88	0.6	AbNL	O positive		O7	55	146	86
O10	94	67	0.7	NL	O negative		O9	54.5	160	109
	115.667	76.6667	0.65				O3	47	141	88
	38.521	25.8895	0.083666				O2	46.5	127	102
	15.7261	10.5693	0.0341565				O12	45.5	64	41
									137.556	93.2222
O7	128	89	0.7	NL	A positive				74.3423	53.7117
O8	135	73	0.5	NL	A positive				24.7808	17.9039
O8	304	216	0.7	NL	A positive
O11	145	102	0.7	NL	A positive		O7	34.5	128	89
O12	64	41	0.6	NL	A positive		O14	31.5	141	62
O13	155	101	0.6	AbNL	A negative		O11	30	145	102
	155.167	103.667	0.633333				O6	22.5	127	98
	79.6377	59.5169	0.0816497				O15	21	139	88
	32.512	24.2977	0.0333333				O8	20.5	135	73
									135.833	85.3333
O6	127	98	0.8	NL	B positive				7.22265	15.2009
O14	141	62	0.4	AbNL	B positive				2.94863	6.20573
	134	80	0.6
	9.89949	25.4558	0.282843
	7	18	0.2
O9	160	109	0.7	NL	AB positive

## Sheet: Tables
	Table 1: Patients' characteristics						Table 2: BLood test data
	Parameters	LVAD (n=15)	HF (n=12)	p			Parameters	LVAD (n=15)	HF (n=12)	Normal Range	p
	Age (Y)	43±4	47.2±2.4	NS			vWF antigen (IU/dL)	137±14.5	147±11.7	50–200	NS
	Men (%)	60	100	<0.05			vWF activity (IU/dL)	90±11	132.6±13	50–200	<0.05
	BMI (Kg/m²)	25.6±1.2	29.1±1.6	NS			[vWF activity]/[vWF antigen] ratio	0.65±0.02	0.92±0.06	>0.60	0.001
	Race (caucasian)	14	12	NS			ADAMTS13 (%)	80.3±4.7	96.2±3.5	>40	<0.05
							Factor VIII (%)	173±16	167.4±16	55–205	NS
	Month with HF	51.3±15	62±20	NS			Fibrinogen (mg/dL)	408.4±23.4	371±23.2	160-400	NS
	Nonischemic HF etiology (%)	93	75	NS			D-dimers (ng/mL FEU)	3217.7±735	680.6±223.2	<500	<0.05
	NYHA class	2.1±0.1	2.2±0.1	NS			vWF multimer deficit levels	__3/15	0.0833333	NA	NS
	LVEF (%)	24±2.6	27±2.5	NS			Blood group ʻʻOʼʼ (% of patients)	33	41	NA	NS
	Heart rate (bpm)	88±5	72±4.6	<0.05			Platelet count (10⁹/L)	237± 25	207± 20	150–450	NS
	Mean Bp (mm Hg)	104±11	91±3.7	NS			INR	2.6±0.2	1.4±0.2	0.8-1.2	0.001
							aPTT (sec)	34.4±1.2	26.5±1.3	24-35	0.001
	Medications (%)						PT (%)	28.8±3.5	78.2±9.8	70-130	0.001
	ß-blockers	80	100	NS
	ACE/ARB	53.3	91.7	<0.05			CRP (mg/L)	14.1±3.8	6.45±2	<10	NS
	Diuretic	80	75	NS			Bilirubin total	0.58±0.07	0.68±0.1	<1.2	NS
	Digitalic	6.7	8.3	NS			Alkaline Phosphatase	95.3±15.2	77.7±11.6	56-119	NS
	Long acting nitrate	6.7	8.3	NS			ALT (SGPT)	23.3±3.85	56±21.8	<45	NS
	Statine	33.3	50	NS			AST (SGOT)	21.4±1.35	47.4±19.4	<35	NS
	Antiarrhythmic	40	33.3	NS
	Oral anticoagulant	100	41.7	<0.001			Multiplate analysis
	Anti platelet therapy	66.7	50	NS			Ristocetin 1mg/mL (U)	61±8.2	92.6±9.7	90-201	<0.05
							Adenosine diphosphate (U)	62.3±6.3	73.7±8.7	53-122	NS
	Underlying diseases (%)						Thrombin receptor activating peptide-6 (U)	93.7±5.6	113.8±6.5	94-156	<0.05
	Hypertension	6.7	41.7	<0.05			Arachidonic acid (U)	33.1±7.6	60.7±8.5	75-136	<0.05
	Diabetes	20	16.7	NS			Collagen binding activity assay (U)	43.1±4.6	62.8±5.8	46-117	<0.05
	Chronic renal failure	26.7	16.7	NS			Spontaneous (U)	10±2.3	14.3±2.5	1_25	NS
	Smoker	46.7	50	NS

## Sheet: Graphes
	vWF.AG	136.867
		146.833
	vWF.Activity	90.0667
		132.583
	ADAMTS13	80.2667
		96.25
			Fig 1
			Fig 2
			Fig 3
